# Supplementary material for: N′-(2-Furylmethyl­ene)acetohydrazide
Source: Acta Crystallogr Sect E Struct Rep Online. 2009 Aug 29;65(Pt 9):o2272. doi: 10.1107/S1600536809033571 (PMC2969985; doi:10.1107/S1600536809033571)
Supplement: Supplementary file 2 [file e-65-o2272-Isup2.hkl]

#
# h,k,l, Fc-squared, Fo-squared, sigma(Fo-squared) and status flag
#
data_I
_shelx_title ' aa in P-1'
_shelx_refln_list_code          4
_shelx_F_calc_maximum       84.36
_exptl_crystal_F_000       160.00
_reflns_d_resolution_high  0.8256
 
loop_
 _symmetry_equiv_pos_as_xyz
 'x, y, z'
 '-x, -y, -z'
 
_cell_length_a     4.4618
_cell_length_b     9.2752
_cell_length_c    10.5412
_cell_angle_alpha 112.069
_cell_angle_beta   98.135
_cell_angle_gamma 101.945
 
_shelx_F_squared_multiplier     1.000
 
loop_
 _refln_index_h
 _refln_index_k
 _refln_index_l
 _refln_F_squared_calc
 _refln_F_squared_meas
 _refln_F_squared_sigma
 _refln_observed_status
   1   0   0       25.79       28.23      0.72 o
   2   0   0        4.50        4.81      0.62 o
   3   0   0        9.81        8.03      0.66 o
   4   0   0        0.01        0.40      0.63 o
   5   0   0        0.06        0.00      0.86 o
  -5   1   0        0.00        0.00      0.78 o
  -4   1   0        7.48        7.73      0.85 o
  -3   1   0        0.15        0.00      0.30 o
  -2   1   0       67.44       63.17      1.57 o
  -1   1   0      457.99      447.52      9.90 o
   0   1   0       31.97       16.00      0.66 o
   1   1   0     7116.01     6910.97    172.42 o
   2   1   0        6.63        6.69      0.51 o
   3   1   0        0.81        0.42      0.92 o
   4   1   0        0.21        0.23      0.62 o
  -5   2   0        0.79        0.01      1.83 o
  -4   2   0        1.68        0.86      0.63 o
  -3   2   0       84.40       90.75      1.77 o
  -2   2   0        0.58        0.34      0.26 o
  -1   2   0       67.06       65.96      1.85 o
   0   2   0     1301.12     1195.09     25.80 o
   1   2   0       90.76       90.42      2.33 o
   2   2   0      214.37      234.68      6.03 o
   3   2   0        9.29        9.19      1.48 o
   4   2   0        0.07        0.76      0.58 o
  -5   3   0        1.68        2.25      0.88 o
  -4   3   0       12.68       14.51      1.15 o
  -3   3   0        9.15        8.73      0.53 o
  -2   3   0      349.88      357.82      6.67 o
  -1   3   0        6.88        8.13      0.45 o
   0   3   0        0.01        0.00      0.11 o
   1   3   0      333.46      332.22      6.37 o
   2   3   0      145.55      148.95      4.16 o
   3   3   0        4.04        4.80      1.05 o
   4   3   0        1.90        1.67      0.92 o
  -5   4   0       27.77       28.02      1.77 o
  -4   4   0        7.48        7.75      0.76 o
  -3   4   0       59.38       62.72      1.39 o
  -2   4   0        2.39        3.35      0.44 o
  -1   4   0      333.12      349.33      5.73 o
   0   4   0       15.53       12.87      1.66 o
   1   4   0        3.08        3.02      0.36 o
   2   4   0       26.77       25.80      1.00 o
   3   4   0       44.44       41.59      8.27 o
   4   4   0        5.61        5.59      1.90 o
  -5   5   0        1.35        1.35      0.79 o
  -4   5   0       30.12       29.38      1.05 o
  -3   5   0        8.61        8.05      0.60 o
  -2   5   0      104.98      105.56      2.16 o
  -1   5   0       10.13        8.50      0.62 o
   0   5   0       28.05       24.21      2.85 o
   1   5   0        1.52        0.87      0.29 o
   2   5   0        0.10        0.00      0.53 o
   3   5   0        1.87        0.67      0.59 o
  -4   6   0        9.63        8.13      1.11 o
  -3   6   0        0.88        0.00      0.98 o
  -2   6   0        5.43        6.90      0.96 o
  -1   6   0       55.15       52.47      1.31 o
   0   6   0       25.36       24.96      1.90 o
   1   6   0        3.47        1.88      0.58 o
   2   6   0        0.00        0.60      0.65 o
   3   6   0        0.01        0.00      1.34 o
  -4   7   0       12.24       13.28      1.09 o
  -3   7   0       21.59       23.26      2.17 o
  -2   7   0       17.30       18.75      0.99 o
  -1   7   0        3.29        4.47      0.56 o
   0   7   0        6.16        5.53      1.65 o
   1   7   0       12.92        9.19      1.20 o
   2   7   0        4.47        4.15      1.33 o
  -4   8   0        6.67        6.77      1.05 o
  -3   8   0        9.78        9.69      0.93 o
  -2   8   0        8.94       10.76      0.90 o
  -1   8   0       18.46       17.59      1.25 o
   0   8   0        1.55        1.29      0.76 o
   1   8   0        0.01        0.97      0.74 o
  -3   9   0        2.84        1.36      0.64 o
  -2   9   0        1.32        0.44      0.63 o
  -1   9   0        0.33        0.55      0.57 o
   0   9   0        3.61        5.04      1.22 o
   1   9   0        0.40        0.35      0.98 o
  -2  10   0        0.00        0.00      0.57 o
  -1  10   0        0.00        0.00      0.61 o
   0 -10   1       26.80       36.02      2.57 o
   1 -10   1       11.11       10.23      1.24 o
   2 -10   1        1.29        1.65      0.69 o
   3 -10   1        5.09        5.64      1.53 o
   0  -9   1        2.66        3.14      1.01 o
   1  -9   1       54.83       56.74      1.90 o
   2  -9   1       25.78       28.15      1.39 o
   3  -9   1        0.67        1.27      0.77 o
   4  -9   1        1.24        2.10      1.30 o
  -2  -8   1        0.21        0.00      1.30 o
  -1  -8   1        0.57        0.69      0.73 o
   0  -8   1        0.37        0.62      0.49 o
   1  -8   1       70.65       71.80      2.09 o
   2  -8   1       24.03       24.00      1.64 o
   3  -8   1       15.14       19.49      1.52 o
   4  -8   1        1.11        1.05      0.94 o
  -3  -7   1        0.15        0.88      0.79 o
  -2  -7   1        0.05        0.00      0.62 o
  -1  -7   1        1.97        1.77      0.47 o
   0  -7   1       14.08       12.77      1.22 o
   1  -7   1        0.92        1.15      0.52 o
   2  -7   1      285.15      264.64      6.14 o
   3  -7   1        0.02        0.16      0.47 o
   4  -7   1        0.19        0.42      0.74 o
  -3  -6   1        0.04        0.00      1.22 o
  -2  -6   1        1.80        2.48      0.48 o
  -1  -6   1        0.31        0.89      0.34 o
   1  -6   1       71.56       71.55      1.56 o
   2  -6   1        5.02        6.93      0.63 o
   3  -6   1      279.55      266.85      4.38 o
   4  -6   1        2.81        2.26      1.22 o
   5  -6   1        1.61        2.29      1.30 o
  -3  -5   1        0.22        0.00      0.78 o
  -2  -5   1        0.02        0.00      0.48 o
  -1  -5   1       12.27        9.40      1.58 o
   0  -5   1        6.16        6.26      0.34 o
   1  -5   1      149.57      156.40      4.73 o
   2  -5   1       86.97       85.13      1.62 o
   3  -5   1        0.09        0.37      0.34 o
   4  -5   1       64.15       69.66      2.24 o
   5  -5   1        0.91        0.36      1.18 o
  -4  -4   1        6.11        6.54      1.29 o
  -3  -4   1        7.08        7.00      1.25 o
  -2  -4   1       12.65        9.59      0.68 o
  -1  -4   1        8.31        6.33      0.52 o
   0  -4   1       21.88       21.33      0.67 o
   1  -4   1       31.34       23.42      0.87 o
   2  -4   1      108.23      120.56      2.09 o
   3  -4   1       16.75       17.06      0.98 o
   4  -4   1        9.49        9.71      0.96 o
   5  -4   1        0.85        1.59      0.87 o
  -4  -3   1        0.07        0.29      0.58 o
  -3  -3   1      112.06      103.05      3.55 o
  -2  -3   1      301.87      294.18      5.84 o
  -1  -3   1       31.49       26.65      0.79 o
   0  -3   1       79.31       86.52      1.80 o
   1  -3   1       33.10       35.36      0.95 o
   2  -3   1       18.68       17.83      0.58 o
   3  -3   1        7.43        8.76      0.53 o
   4  -3   1        0.02        0.00      0.57 o
   5  -3   1        9.89       12.55      1.62 o
  -4  -2   1        0.19        0.00      0.52 o
  -3  -2   1        2.06        2.29      0.49 o
  -2  -2   1      749.85      690.09     12.93 o
  -1  -2   1     1755.51     1699.58     31.06 o
   0  -2   1       66.99       58.70      1.78 o
   1  -2   1       53.27       59.55      1.36 o
   2  -2   1       49.06       41.48      1.05 o
   3  -2   1        0.60        1.52      0.37 o
   4  -2   1        1.30        0.13      0.79 o
   5  -2   1        0.67        0.16      0.84 o
  -5  -1   1        0.33        0.00      1.84 o
  -4  -1   1        0.80        0.00      0.48 o
  -3  -1   1        0.34        0.45      0.33 o
  -2  -1   1       55.09       61.91      1.86 o
  -1  -1   1     1304.03     1260.02     23.14 o
   0  -1   1     1263.31     1225.38     22.47 o
   1  -1   1      353.30      355.96      6.72 o
   2  -1   1        3.61        2.82      0.31 o
   3  -1   1        4.45        3.93      0.76 o
   4  -1   1        0.43        0.51      0.52 o
   5  -1   1        1.16        2.06      1.79 o
  -5   0   1        2.76        3.73      0.97 o
  -4   0   1        5.10        4.58      1.32 o
  -3   0   1        0.06        0.00      0.35 o
  -2   0   1       72.05       70.86      1.69 o
  -1   0   1       86.86       29.57      1.47 o
   0   0   1      240.10      281.94      8.19 o
   1   0   1       15.24       15.75      0.65 o
   2   0   1       77.01       81.58      5.30 o
   3   0   1        0.14        0.55      0.54 o
   4   0   1        0.45        1.17      0.57 o
   5   0   1        0.31        2.04      1.90 o
  -5   1   1        1.11        1.11      0.87 o
  -4   1   1       14.65       12.00      1.17 o
  -3   1   1       47.08       43.82      1.22 o
  -2   1   1       15.19       18.28      0.72 o
  -1   1   1      547.00      533.24      9.93 o
   0   1   1        0.01        0.24      0.12 o
   1   1   1     2254.26     2192.83     47.43 o
   2   1   1       11.07       10.52      0.78 o
   3   1   1        7.67        6.73      0.67 o
   4   1   1        0.10        0.15      0.55 o
  -5   2   1        0.01        0.00      0.80 o
  -4   2   1        5.11        6.20      0.80 o
  -3   2   1       15.71       15.08      0.63 o
  -2   2   1      144.40      144.51      3.10 o
  -1   2   1       21.46       22.36      0.67 o
   0   2   1      246.00      222.14      4.23 o
   1   2   1        0.50        0.00      0.22 o
   2   2   1      645.02      649.57     12.90 o
   3   2   1        2.29        1.78      0.53 o
   4   2   1        0.55        0.00      0.56 o
  -5   3   1        4.18        3.46      0.94 o
  -4   3   1        0.57        0.27      0.59 o
  -3   3   1       18.82       18.50      0.72 o
  -2   3   1       23.20       28.19      0.84 o
  -1   3   1       43.15       45.62      1.15 o
   0   3   1        5.88        6.20      0.33 o
   1   3   1        1.96        3.26      0.82 o
   2   3   1        6.11        4.20      0.52 o
   3   3   1       59.07       60.31      2.38 o
   4   3   1        0.01        0.00      0.61 o
  -5   4   1       20.75       20.08      1.41 o
  -4   4   1        6.87        6.38      0.62 o
  -3   4   1        8.00        8.86      0.76 o
  -2   4   1       18.14       16.95      0.67 o
  -1   4   1      340.42      407.66      6.66 o
   0   4   1        4.31        4.79      0.39 o
   1   4   1        0.70        0.98      0.32 o
   2   4   1        0.73        0.41      0.47 o
   3   4   1        7.67        6.31      1.67 o
  -5   5   1        0.53        0.57      1.24 o
  -4   5   1       62.25       61.67      1.99 o
  -3   5   1       25.24       27.01      1.13 o
  -2   5   1        9.24       10.67      0.60 o
  -1   5   1        1.60        2.22      0.30 o
   0   5   1      292.71      305.50      5.72 o
   1   5   1        7.00        5.05      0.63 o
   2   5   1        0.13        0.28      0.45 o
   3   5   1        0.22        0.00      0.56 o
  -4   6   1        4.63        3.98      1.22 o
  -3   6   1       40.25       37.42      1.45 o
  -2   6   1       40.64       41.90      1.43 o
  -1   6   1        1.19        1.63      0.42 o
   0   6   1        0.02        0.00      0.27 o
   1   6   1       48.05       48.84      2.50 o
   2   6   1        0.80        0.05      0.53 o
   3   6   1        0.04        0.00      0.72 o
  -4   7   1        0.69        0.86      1.15 o
  -3   7   1       24.55       18.03      2.07 o
  -2   7   1        0.78        0.20      0.40 o
  -1   7   1       13.93       17.30      0.97 o
   0   7   1        9.67        9.90      0.88 o
   1   7   1        0.60        1.38      0.79 o
   2   7   1        0.75        0.35      0.77 o
  -4   8   1        0.54        0.27      0.78 o
  -3   8   1        2.80        4.04      1.21 o
  -2   8   1       40.72       35.10      1.44 o
  -1   8   1        4.15        4.13      0.65 o
   0   8   1        0.44        0.43      0.72 o
   1   8   1        3.23        4.36      1.09 o
  -3   9   1        2.97        5.82      0.89 o
  -2   9   1        1.93        3.25      0.70 o
  -1   9   1       19.98       18.81      1.56 o
   0   9   1        2.36        4.08      1.22 o
   1 -10   2        2.23        1.27      0.66 o
   2 -10   2        0.86        0.41      0.61 o
   3 -10   2        4.42        2.61      0.89 o
   0  -9   2       19.71       21.51      1.56 o
   1  -9   2       99.88       94.89      3.46 o
   2  -9   2       14.53       14.19      1.08 o
   3  -9   2        0.87        1.54      0.82 o
   4  -9   2        5.17        4.60      1.38 o
  -2  -8   2        0.21        1.36      0.95 o
  -1  -8   2        5.72        7.04      0.82 o
   0  -8   2       10.75       13.01      0.62 o
   1  -8   2       28.01       26.80      0.84 o
   2  -8   2      193.05      184.48      3.22 o
   3  -8   2       40.07       39.39      1.57 o
   4  -8   2        1.21        1.01      0.58 o
  -3  -7   2        0.16        0.57      1.27 o
  -2  -7   2        2.67        2.57      0.78 o
  -1  -7   2        2.21        1.77      0.38 o
   0  -7   2       24.30       24.23      0.73 o
   1  -7   2       22.72       21.52      0.69 o
   2  -7   2        3.67        5.36      0.48 o
   3  -7   2       85.25       87.27      1.90 o
   4  -7   2       28.93       28.44      1.09 o
  -3  -6   2        0.49        0.20      0.71 o
  -2  -6   2        1.37        1.29      0.58 o
  -1  -6   2       34.26       34.86      1.12 o
   0  -6   2        5.41        4.63      0.35 o
   1  -6   2       18.72       20.51      0.78 o
   2  -6   2        1.60        1.74      0.56 o
   3  -6   2      125.12      128.40      2.45 o
   4  -6   2        5.40        6.54      0.65 o
  -3  -5   2        0.28        0.00      0.77 o
  -2  -5   2        1.35        2.03      0.69 o
  -1  -5   2        7.62        8.87      0.46 o
   0  -5   2      234.52      225.48      5.51 o
   1  -5   2        0.04        0.13      0.18 o
   2  -5   2        1.86        2.36      0.48 o
   3  -5   2        7.78        7.78      0.57 o
   4  -5   2      139.90      150.82      4.64 o
   5  -5   2        0.31        0.43      1.90 o
  -4  -4   2        1.02        0.89      0.91 o
  -3  -4   2       82.60       91.07      4.40 o
  -2  -4   2        1.17        1.22      0.38 o
  -1  -4   2       14.79       20.34      0.68 o
   0  -4   2       60.31       58.90      3.04 o
   1  -4   2      398.44      399.80      6.51 o
   2  -4   2       33.24       26.53      0.75 o
   3  -4   2       18.16       20.06      0.74 o
   4  -4   2        3.88        3.40      0.76 o
   5  -4   2       41.43       58.97      4.42 o
  -4  -3   2        1.16        2.04      0.89 o
  -3  -3   2        2.64        2.16      0.51 o
  -2  -3   2      113.91      114.40      2.44 o
  -1  -3   2      104.31      109.20      2.67 o
   0  -3   2      201.64      213.16      8.19 o
   1  -3   2      229.38      232.13      4.57 o
   2  -3   2       79.40       77.23      1.45 o
   3  -3   2       32.85       29.53      0.86 o
   4  -3   2        6.46        6.02      0.91 o
   5  -3   2        0.04        0.81      1.61 o
  -4  -2   2        0.29        0.00      0.50 o
  -3  -2   2       11.85       15.28      1.25 o
  -2  -2   2      220.57      205.64      6.20 o
  -1  -2   2       15.10       13.54      0.48 o
   0  -2   2      673.88      660.80     12.18 o
   1  -2   2      275.73      292.86      5.63 o
   2  -2   2      243.10      247.93      4.38 o
   3  -2   2        0.01        0.00      0.42 o
   4  -2   2        4.01        3.25      0.92 o
   5  -2   2        0.20        0.39      1.72 o
  -5  -1   2        3.70        3.78      1.97 o
  -4  -1   2        0.84        1.22      0.52 o
  -3  -1   2       12.64       16.88      0.87 o
  -2  -1   2       65.91       65.49      1.72 o
  -1  -1   2     1928.33     1649.63     35.48 o
   0  -1   2      663.60      624.32     11.52 o
   1  -1   2      360.97      356.69      8.58 o
   2  -1   2       37.71       35.19      0.93 o
   3  -1   2       78.29       88.21      2.38 o
   4  -1   2        1.86        1.74      0.61 o
  -5   0   2        0.28        0.00      1.13 o
  -4   0   2        9.87       10.65      1.26 o
  -3   0   2        0.30        0.12      0.33 o
  -2   0   2       80.60       91.05      2.69 o
  -1   0   2      140.05      123.19      3.09 o
   0   0   2     2300.70     2403.94     43.97 o
   1   0   2      370.92      371.00      7.02 o
   2   0   2       43.04       44.14      3.30 o
   3   0   2        2.10        0.95      0.88 o
   4   0   2        8.34        7.64      0.87 o
  -5   1   2        0.67        1.30      1.01 o
  -4   1   2       17.66       16.07      1.08 o
  -3   1   2        2.50        2.01      0.40 o
  -2   1   2       23.70       25.72      0.88 o
  -1   1   2      153.34      175.66      3.47 o
   0   1   2      142.78      117.50      2.36 o
   1   1   2      202.89      207.26      4.90 o
   2   1   2       42.43       45.02      4.08 o
   3   1   2        2.80        3.24      0.60 o
   4   1   2        0.16        0.48      0.62 o
  -5   2   2        1.41        0.84      0.82 o
  -4   2   2        9.94        8.73      0.87 o
  -3   2   2      180.19      182.29      3.07 o
  -2   2   2       44.46       57.53      1.40 o
  -1   2   2      111.43      124.13      2.56 o
   0   2   2       19.22       23.23      1.50 o
   1   2   2       38.69       31.58      1.14 o
   2   2   2        3.57        4.92      1.01 o
   3   2   2        0.65        1.55      0.60 o
   4   2   2        0.01        0.00      0.86 o
  -5   3   2        3.61        3.38      0.87 o
  -4   3   2       12.79       12.47      0.74 o
  -3   3   2       27.64       22.76      0.88 o
  -2   3   2      508.89      546.68      8.90 o
  -1   3   2      124.52      152.97      2.72 o
   0   3   2       29.01       27.32      0.77 o
   1   3   2        2.84        2.85      0.92 o
   2   3   2        3.63        3.17      0.51 o
   3   3   2       11.37       14.85      1.47 o
   4   3   2        0.04        0.59      0.78 o
  -5   4   2        1.21        0.70      1.27 o
  -4   4   2        0.22        0.53      0.58 o
  -3   4   2       11.71       11.91      0.74 o
  -2   4   2        5.08        5.89      0.47 o
  -1   4   2      240.13      242.36      4.14 o
   0   4   2       23.85       25.95      0.72 o
   1   4   2        1.19        1.12      0.35 o
   2   4   2        3.06        3.66      1.11 o
   3   4   2        0.01        0.31      0.54 o
  -5   5   2        0.15        0.00      1.18 o
  -4   5   2       49.70       45.41      2.02 o
  -3   5   2        0.13        0.62      0.51 o
  -2   5   2        5.84        7.88      0.69 o
  -1   5   2        2.00        1.31      0.36 o
   0   5   2        1.08        0.50      0.34 o
   1   5   2        0.02        0.01      0.45 o
   2   5   2        0.05        0.00      0.43 o
   3   5   2        1.00        0.72      0.68 o
  -4   6   2        0.08        0.00      0.69 o
  -3   6   2      138.32      119.61      3.63 o
  -2   6   2        6.40        5.98      0.69 o
  -1   6   2       41.49       41.10      1.63 o
   0   6   2        1.44        1.39      0.40 o
   1   6   2       16.08       14.52      1.45 o
   2   6   2        0.82        0.99      0.77 o
  -4   7   2        1.22        1.28      0.62 o
  -3   7   2        0.59        0.41      0.58 o
  -2   7   2       82.27       69.84      2.12 o
  -1   7   2       21.82       19.71      1.05 o
   0   7   2       18.35       18.66      1.55 o
   1   7   2        0.22        0.10      0.62 o
   2   7   2        6.23        6.14      1.26 o
  -4   8   2        4.79        4.23      1.33 o
  -3   8   2        4.14        3.53      0.82 o
  -2   8   2        5.11        6.40      0.79 o
  -1   8   2        9.58        8.43      0.86 o
   0   8   2       12.15       15.28      1.78 o
   1   8   2        1.98        1.33      0.89 o
  -3   9   2        3.26        4.58      1.39 o
  -2   9   2        3.68        5.07      1.67 o
  -1   9   2        8.89        9.03      1.11 o
   1 -11   3        0.57        0.33      0.93 o
   2 -11   3        8.96        8.56      1.25 o
   1 -10   3        0.29        0.57      0.80 o
   2 -10   3        2.08        1.61      0.66 o
   3 -10   3        4.38        3.74      0.89 o
  -2  -9   3        0.26        0.00      0.72 o
  -1  -9   3        0.79        0.32      0.63 o
   0  -9   3        2.80        1.97      0.48 o
   1  -9   3        6.19        5.68      0.77 o
   2  -9   3        5.72        5.84      0.57 o
   3  -9   3        0.09        0.00      0.44 o
   4  -9   3        0.11        0.48      0.96 o
  -2  -8   3        0.60        0.90      0.89 o
  -1  -8   3        0.66        1.45      0.54 o
   0  -8   3        0.02        0.26      1.06 o
   1  -8   3       68.10       68.96      1.51 o
   2  -8   3       32.85       30.88      0.98 o
   3  -8   3        5.75        5.69      0.61 o
   4  -8   3        1.64        1.45      0.51 o
  -3  -7   3        0.00        0.00      0.90 o
  -2  -7   3        7.57        8.47      0.97 o
  -1  -7   3        0.92        0.56      0.44 o
   0  -7   3        0.20        0.11      0.24 o
   1  -7   3        7.83        7.92      0.49 o
   2  -7   3      176.90      168.33      2.93 o
   3  -7   3      105.41      104.60      2.58 o
   4  -7   3        0.28        0.00      0.47 o
  -3  -6   3        0.14        0.00      0.64 o
  -2  -6   3        0.07        0.19      0.51 o
  -1  -6   3       18.63       14.87      0.54 o
   0  -6   3        0.27        0.00      0.19 o
   1  -6   3       20.91       19.23      0.63 o
   2  -6   3       13.82       13.88      0.66 o
   3  -6   3       84.75       84.47      1.82 o
   4  -6   3       52.20       55.75      1.53 o
  -4  -5   3        1.57        2.56      1.52 o
  -3  -5   3        0.95        1.27      1.13 o
  -2  -5   3        0.07        0.44      0.49 o
  -1  -5   3        6.01        5.56      0.89 o
   0  -5   3        2.86        4.30      0.39 o
   1  -5   3       11.97       12.98      0.50 o
   2  -5   3       30.10       31.29      1.23 o
   3  -5   3        0.82        0.71      0.45 o
   4  -5   3        2.44        2.45      0.69 o
  -4  -4   3        1.80        0.81      0.88 o
  -3  -4   3       53.16       51.55      2.16 o
  -2  -4   3        0.85        0.72      0.67 o
  -1  -4   3        0.23        0.30      0.17 o
   0  -4   3       94.23      106.66      2.28 o
   1  -4   3      239.05      264.08      4.02 o
   2  -4   3       14.59       12.27      0.65 o
   3  -4   3        4.41        5.21      0.48 o
   4  -4   3        1.87        1.55      0.71 o
   5  -4   3        3.67        5.59      2.32 o
  -4  -3   3        0.03        0.82      0.92 o
  -3  -3   3        2.02        1.67      0.75 o
  -2  -3   3      365.13      364.38      6.21 o
  -1  -3   3        0.38        0.27      0.17 o
   0  -3   3        4.06        2.51      0.23 o
   1  -3   3      154.48      173.10      3.53 o
   2  -3   3      246.85      278.70      4.31 o
   3  -3   3        0.34        0.00      0.33 o
   4  -3   3        0.00        0.14      0.63 o
   5  -3   3        1.26        4.01      1.97 o
  -4  -2   3        0.79        1.23      0.94 o
  -3  -2   3        0.46        0.81      0.38 o
  -2  -2   3       13.91       11.33      0.51 o
  -1  -2   3      788.26      749.17     32.72 o
   0  -2   3       35.89       26.20      0.91 o
   1  -2   3       73.54       69.14      1.60 o
   2  -2   3       11.63       12.06      0.70 o
   3  -2   3       43.72       45.11      1.58 o
   4  -2   3        0.85        0.60      0.99 o
  -5  -1   3        6.49        5.20      2.01 o
  -4  -1   3        0.03        0.45      0.52 o
  -3  -1   3        3.41        4.40      0.77 o
  -2  -1   3        1.28        1.33      0.28 o
  -1  -1   3      241.89      239.49      8.21 o
   0  -1   3      315.78      316.35      5.95 o
   1  -1   3       27.19       24.81      0.76 o
   2  -1   3       45.34       47.36      1.18 o
   3  -1   3        7.54        8.95      2.35 o
   4  -1   3        1.17        0.50      0.57 o
  -5   0   3        0.45        0.83      1.18 o
  -4   0   3       53.85       61.22      2.52 o
  -3   0   3        2.79        2.79      0.40 o
  -2   0   3        5.34        6.62      0.50 o
  -1   0   3        2.97        3.05      0.23 o
   0   0   3      401.66      440.53      8.25 o
   1   0   3       47.79       47.78      1.23 o
   2   0   3        2.16        1.61      0.53 o
   3   0   3        5.01        4.11      0.70 o
   4   0   3        8.46        8.59      3.15 o
  -5   1   3        0.16        0.00      1.18 o
  -4   1   3        0.13        0.14      0.57 o
  -3   1   3      182.29      187.32      3.86 o
  -2   1   3        1.80        1.72      0.31 o
  -1   1   3        0.28        0.36      0.18 o
   0   1   3       87.92       84.84      1.83 o
   1   1   3      121.74      145.57      3.07 o
   2   1   3        1.83        2.19      0.44 o
   3   1   3        0.01        0.00      0.40 o
   4   1   3        0.23        0.71      0.91 o
  -5   2   3        2.54        2.85      1.16 o
  -4   2   3        0.87        0.72      0.58 o
  -3   2   3        7.61        9.33      0.60 o
  -2   2   3      146.65      157.57      2.92 o
  -1   2   3        4.62        7.06      0.51 o
   0   2   3       43.20       42.02      1.07 o
   1   2   3      101.48      100.70      2.28 o
   2   2   3        9.77        9.56      1.71 o
   3   2   3        0.00        0.00      0.45 o
   4   2   3        0.03        1.21      0.74 o
  -5   3   3        3.67        2.74      1.42 o
  -4   3   3        0.00        0.11      0.54 o
  -3   3   3       43.13       43.15      1.50 o
  -2   3   3       89.42      116.08      2.75 o
  -1   3   3        1.25        2.92      0.42 o
   0   3   3        7.12        6.23      0.48 o
   1   3   3       27.41       25.09      0.80 o
   2   3   3       33.18       34.53      3.32 o
   3   3   3        0.00        0.30      0.54 o
  -5   4   3       13.58       14.07      2.08 o
  -4   4   3        8.87        9.91      0.97 o
  -3   4   3       37.10       36.67      1.42 o
  -2   4   3      144.35      140.95      3.27 o
  -1   4   3      159.14      186.99      3.97 o
   0   4   3       12.89       15.41      0.75 o
   1   4   3        0.16        0.17      0.33 o
   2   4   3        3.17        3.22      1.29 o
   3   4   3        6.12        4.01      0.88 o
  -5   5   3        0.17        0.50      1.38 o
  -4   5   3        7.37        6.04      0.89 o
  -3   5   3        0.08        0.16      0.52 o
  -2   5   3      103.04       89.12      2.39 o
  -1   5   3       99.49       99.68      2.50 o
   0   5   3       55.54       61.80      1.75 o
   1   5   3        5.86        4.27      0.87 o
   2   5   3        0.27        0.00      0.57 o
  -4   6   3        1.04        1.35      0.69 o
  -3   6   3        7.13        7.64      0.91 o
  -2   6   3        8.79        8.71      0.82 o
  -1   6   3       47.58       46.14      1.57 o
   0   6   3       23.10       20.09      1.52 o
   1   6   3        1.69        1.33      0.77 o
   2   6   3        0.40        1.02      0.86 o
  -4   7   3        0.11        0.85      0.74 o
  -3   7   3        0.57        1.02      0.71 o
  -2   7   3       49.11       39.23      1.81 o
  -1   7   3        6.33        6.18      0.88 o
   0   7   3        4.20        4.45      1.08 o
   1   7   3        3.04        1.94      0.96 o
  -3   8   3        1.24        1.18      0.79 o
  -2   8   3        0.03        0.28      0.55 o
  -1   8   3       36.19       34.24      1.50 o
   0   8   3        0.35        0.00      0.88 o
  -2   9   3        1.55        1.80      0.98 o
  -1   9   3        0.01        0.00      1.01 o
   1 -11   4        2.64        2.46      1.00 o
   2 -11   4        4.40        6.40      1.68 o
  -1 -10   4        1.99        1.93      0.77 o
   0 -10   4       36.08       38.81      1.36 o
   1 -10   4        0.62        0.83      0.52 o
   2 -10   4        0.96        0.99      0.56 o
   3 -10   4        9.59       10.30      1.04 o
  -2  -9   4        0.63        0.55      0.73 o
  -1  -9   4        0.35        0.58      0.60 o
   0  -9   4        8.48        9.81      0.73 o
   1  -9   4      123.30      126.16      2.43 o
   2  -9   4        2.39        2.70      0.50 o
   3  -9   4        0.03        0.52      0.45 o
  -2  -8   4        1.40        2.06      0.72 o
  -1  -8   4        5.04        5.11      0.72 o
   0  -8   4        0.05        0.00      0.33 o
   1  -8   4        5.68        5.65      0.49 o
   2  -8   4      110.31      107.31      2.98 o
   3  -8   4        0.28        0.54      0.42 o
   4  -8   4        0.09        0.86      0.51 o
  -3  -7   4        0.23        0.15      0.76 o
  -2  -7   4       15.82       18.37      1.79 o
  -1  -7   4        0.30        0.44      0.32 o
   0  -7   4       21.86       19.84      0.87 o
   1  -7   4        1.72        1.73      0.37 o
   2  -7   4        1.98        2.05      0.62 o
   3  -7   4       14.67       16.97      0.85 o
   4  -7   4        0.31        0.41      0.48 o
  -3  -6   4        0.01        0.18      0.62 o
  -2  -6   4        0.47        0.28      0.55 o
  -1  -6   4      155.86      155.48      2.98 o
   0  -6   4        0.01        0.28      0.22 o
   1  -6   4       34.60       30.35      0.82 o
   2  -6   4        4.29        4.55      0.43 o
   3  -6   4       19.45       20.40      0.86 o
   4  -6   4        1.71        1.70      0.71 o
  -4  -5   4        4.23        2.05      1.50 o
  -3  -5   4        3.47        4.04      0.84 o
  -2  -5   4        0.15        0.00      0.77 o
  -1  -5   4        0.15        0.10      0.17 o
   0  -5   4      488.11      485.54      7.11 o
   1  -5   4        2.54        2.24      0.60 o
   2  -5   4       15.25       12.33      0.57 o
   3  -5   4        0.31        0.00      0.51 o
   4  -5   4       13.55       17.17      1.39 o
  -4  -4   4        0.89        0.66      0.99 o
  -3  -4   4        0.20        0.07      0.71 o
  -2  -4   4       17.12       18.56      0.74 o
  -1  -4   4       23.01       23.22      1.20 o
   0  -4   4       12.69       11.69      0.41 o
   1  -4   4      248.27      251.20      3.87 o
   2  -4   4        8.33       10.81      0.54 o
   3  -4   4        3.65        3.57      0.46 o
   4  -4   4        1.47        2.07      0.78 o
  -4  -3   4        0.59        2.06      0.90 o
  -3  -3   4        6.36        6.50      0.91 o
  -2  -3   4       42.96       37.40      0.85 o
  -1  -3   4      144.29      154.27      4.10 o
   0  -3   4      145.52      133.27      2.88 o
   1  -3   4      107.88      120.57      2.01 o
   2  -3   4        0.02        0.00      0.22 o
   3  -3   4        3.27        3.33      0.65 o
   4  -3   4        1.41        1.71      0.69 o
  -5  -2   4        2.97        5.62      1.94 o
  -4  -2   4        0.12        0.67      0.86 o
  -3  -2   4        4.62        4.74      0.78 o
  -2  -2   4        0.29        0.00      0.18 o
  -1  -2   4      329.02      342.07      8.40 o
   0  -2   4      389.64      439.99      8.26 o
   1  -2   4       93.95      108.22      2.37 o
   2  -2   4       89.17      104.43      2.17 o
   3  -2   4       20.21       24.97      1.21 o
   4  -2   4        0.03        1.02      0.60 o
  -5  -1   4        0.43        1.24      1.16 o
  -4  -1   4        4.66        5.27      1.06 o
  -3  -1   4        1.32        1.02      0.40 o
  -2  -1   4        3.92        3.28      0.32 o
  -1  -1   4      274.82      296.99      5.68 o
   0  -1   4      343.94      398.06      7.52 o
   1  -1   4      156.86      171.44      3.54 o
   2  -1   4        6.71        7.59      0.53 o
   3  -1   4       16.76       19.89      1.11 o
   4  -1   4        6.67        4.82      1.56 o
  -5   0   4        0.34        0.13      1.13 o
  -4   0   4        5.45        4.63      1.01 o
  -3   0   4        0.01        0.00      0.30 o
  -2   0   4       59.31       61.33      1.39 o
  -1   0   4        2.72        1.72      0.21 o
   0   0   4      745.29      811.25     15.05 o
   1   0   4       59.35       63.99      1.60 o
   2   0   4       12.28       11.00      1.17 o
   3   0   4        0.02        0.15      0.44 o
   4   0   4        0.10        0.00      0.55 o
  -5   1   4        0.02        0.00      1.15 o
  -4   1   4        0.34        0.93      0.80 o
  -3   1   4       85.49       45.68      2.42 o
  -2   1   4        7.51        7.12      0.63 o
  -1   1   4      267.76      314.06      5.21 o
   0   1   4       15.17       14.24      0.68 o
   1   1   4      299.21      319.63      7.49 o
   2   1   4        5.26        4.66      0.94 o
   3   1   4        0.41        0.27      0.52 o
   4   1   4        0.01        0.89      1.09 o
  -4   2   4        5.95        7.50      0.86 o
  -3   2   4        2.41        2.60      0.57 o
  -2   2   4      227.00      241.01      5.01 o
  -1   2   4        2.84        2.47      0.40 o
   0   2   4      169.77      172.34      4.64 o
   1   2   4        1.55        1.49      0.82 o
   2   2   4       51.64       50.16      1.60 o
   3   2   4        0.33        0.29      0.44 o
  -4   3   4       46.12       44.49      1.84 o
  -3   3   4       20.11       19.93      1.12 o
  -2   3   4       45.20       42.08      1.45 o
  -1   3   4      107.88      114.38      2.71 o
   0   3   4        0.15        0.16      0.30 o
   1   3   4       19.50       20.63      1.48 o
   2   3   4        1.02        0.66      0.47 o
   3   3   4        4.93        2.13      1.01 o
  -5   4   4        5.45        5.96      1.74 o
  -4   4   4        0.08        0.00      0.58 o
  -3   4   4      100.67       93.82      2.62 o
  -2   4   4        6.42        6.89      0.71 o
  -1   4   4       94.33       96.78      2.45 o
   0   4   4        4.31        4.31      0.54 o
   1   4   4        0.28        0.14      0.43 o
   2   4   4        0.31        0.00      0.51 o
  -4   5   4       35.83       28.36      1.47 o
  -3   5   4        3.91        3.63      0.74 o
  -2   5   4       52.61       45.08      1.60 o
  -1   5   4        1.96        2.11      0.52 o
   0   5   4       56.18       58.94      1.79 o
   1   5   4        1.15        0.90      0.63 o
   2   5   4        0.00        0.00      0.72 o
  -4   6   4        1.85        1.83      0.76 o
  -3   6   4       60.45       49.67      1.88 o
  -2   6   4        3.37        2.60      0.65 o
  -1   6   4        3.17        4.04      0.68 o
   0   6   4        9.21       11.42      1.39 o
   1   6   4       12.84       12.20      1.54 o
  -4   7   4        3.14        3.20      1.41 o
  -3   7   4        0.65        0.31      0.62 o
  -2   7   4       30.50       28.10      1.41 o
  -1   7   4        0.01        0.35      0.60 o
   0   7   4        0.68        1.65      0.96 o
  -3   8   4        1.62        1.61      1.16 o
  -2   8   4        0.10        0.54      0.71 o
  -1   8   4        4.11        4.42      0.96 o
   1 -11   5        0.68        0.00      0.69 o
   2 -11   5        1.09        1.30      0.86 o
  -1 -10   5        0.03        0.79      0.72 o
   0 -10   5        0.23        0.24      0.46 o
   1 -10   5       17.28       18.49      1.02 o
   2 -10   5        0.75        0.08      0.50 o
   3 -10   5        0.04        0.35      0.73 o
  -2  -9   5        0.11        0.30      0.75 o
  -1  -9   5        0.71        0.00      0.56 o
   0  -9   5        0.43        0.41      0.42 o
   1  -9   5       11.36       10.09      1.28 o
   2  -9   5        6.63        6.08      0.60 o
   3  -9   5        0.15        0.41      0.44 o
  -2  -8   5       11.68       14.82      1.23 o
  -1  -8   5        0.57        0.16      0.38 o
   0  -8   5        2.69        2.23      0.45 o
   1  -8   5        0.00        0.10      0.36 o
   2  -8   5       50.06       43.90      1.25 o
   3  -8   5        0.00        0.00      0.38 o
   4  -8   5        0.03        0.00      0.54 o
  -3  -7   5        0.40        0.67      0.81 o
  -2  -7   5        0.34        0.29      0.74 o
  -1  -7   5       26.05       24.89      0.92 o
   0  -7   5        0.91        1.42      0.36 o
   1  -7   5        0.15        0.49      0.30 o
   2  -7   5        4.64        5.69      0.98 o
   3  -7   5       48.67       45.49      1.31 o
   4  -7   5        1.03        1.59      0.75 o
  -3  -6   5        0.41        0.00      0.60 o
  -2  -6   5        4.36        3.50      0.90 o
  -1  -6   5       17.55       18.46      0.94 o
   0  -6   5       12.68       11.72      0.60 o
   1  -6   5        0.03        0.18      0.22 o
   2  -6   5       13.39       15.93      0.72 o
   3  -6   5       11.75       11.83      0.91 o
   4  -6   5       14.75       12.64      1.16 o
  -4  -5   5        6.18        7.83      1.71 o
  -3  -5   5        0.73        1.07      0.65 o
  -2  -5   5        0.43        0.58      0.35 o
  -1  -5   5       14.85       12.97      0.60 o
   0  -5   5      222.96      231.08      4.41 o
   1  -5   5        0.04        0.32      0.35 o
   2  -5   5        4.10        2.41      0.36 o
   3  -5   5       14.54       14.03      1.13 o
   4  -5   5        8.09        8.91      1.08 o
  -4  -4   5        0.00        0.00      1.26 o
  -3  -4   5       21.57       20.72      1.95 o
  -2  -4   5       13.09       12.41      0.90 o
  -1  -4   5       15.60       14.72      0.60 o
   0  -4   5        8.24        6.55      0.32 o
   1  -4   5      413.74      438.06      6.51 o
   2  -4   5        0.06        0.16      0.27 o
   3  -4   5        4.53        4.30      0.74 o
   4  -4   5        2.59        2.07      1.26 o
  -4  -3   5        0.05        0.00      0.87 o
  -3  -3   5       10.50       10.76      1.52 o
  -2  -3   5       10.27        9.87      0.89 o
  -1  -3   5       55.12       53.85      2.13 o
   0  -3   5       15.38       15.65      0.46 o
   1  -3   5        7.73        7.24      0.48 o
   2  -3   5      145.55      157.71      3.14 o
   3  -3   5        0.26        0.19      0.55 o
   4  -3   5        0.69        0.50      0.71 o
  -4  -2   5        0.21        0.39      0.88 o
  -3  -2   5        4.61        4.98      0.57 o
  -2  -2   5      120.69      136.45      3.06 o
  -1  -2   5       16.66       14.67      0.46 o
   0  -2   5       18.01       15.84      0.52 o
   1  -2   5        3.31        3.31      0.31 o
   2  -2   5       17.36       17.08      0.94 o
   3  -2   5        6.44        5.44      0.77 o
   4  -2   5        0.16        0.00      0.68 o
  -5  -1   5       11.30       11.59      1.51 o
  -4  -1   5        6.31        5.28      1.02 o
  -3  -1   5        9.75        6.57      0.61 o
  -2  -1   5       44.68       45.62      1.02 o
  -1  -1   5      263.65      314.37      5.56 o
   0  -1   5       96.48      100.54      1.90 o
   1  -1   5        5.33        6.72      0.71 o
   2  -1   5       11.79       12.18      1.85 o
   3  -1   5       12.46       10.75      2.16 o
   4  -1   5        0.71        0.00      0.71 o
  -5   0   5        1.48        2.02      1.15 o
  -4   0   5       19.61       22.18      1.46 o
  -3   0   5       10.34        8.14      0.75 o
  -2   0   5       57.95       60.92      1.39 o
  -1   0   5       41.36       46.18      1.05 o
   0   0   5       53.65       64.33      1.37 o
   1   0   5       37.99       35.47      1.61 o
   2   0   5       10.36       10.05      2.40 o
   3   0   5        3.30        4.22      0.73 o
   4   0   5        3.04        4.31      1.33 o
  -4   1   5       15.78       13.99      1.40 o
  -3   1   5        0.06        0.96      0.49 o
  -2   1   5        2.30        1.80      0.43 o
  -1   1   5       41.05       52.19      1.49 o
   0   1   5        1.62        1.60      0.30 o
   1   1   5        3.49        3.51      0.51 o
   2   1   5        2.20        1.59      0.50 o
   3   1   5        2.80        2.63      0.88 o
  -4   2   5        7.55        6.45      1.20 o
  -3   2   5       43.44       46.37      1.67 o
  -2   2   5       68.34       76.03      2.11 o
  -1   2   5        0.12        0.11      0.30 o
   0   2   5        0.11        0.11      0.26 o
   1   2   5        3.52        2.66      0.67 o
   2   2   5        9.04        6.48      1.75 o
   3   2   5        0.01        0.58      0.67 o
  -4   3   5        0.67        0.00      0.66 o
  -3   3   5        3.85        3.73      0.73 o
  -2   3   5       20.06       23.02      1.08 o
  -1   3   5      127.26      141.60      3.29 o
   0   3   5        0.95        0.79      0.38 o
   1   3   5        4.62        2.84      0.78 o
   2   3   5        2.95        2.38      0.79 o
  -4   4   5       22.96       23.27      1.45 o
  -3   4   5        3.43        5.29      0.83 o
  -2   4   5        1.17        1.77      0.54 o
  -1   4   5        3.79        4.06      0.62 o
   0   4   5       44.49       53.34      1.69 o
   1   4   5        1.62        1.97      0.81 o
   2   4   5        0.99        0.60      0.69 o
  -4   5   5        0.14        0.63      0.74 o
  -3   5   5       27.32       25.73      1.41 o
  -2   5   5       22.64       24.92      1.26 o
  -1   5   5        9.06        8.89      0.84 o
   0   5   5       27.91       29.40      2.00 o
   1   5   5        3.82        3.40      0.99 o
  -4   6   5        2.82        3.17      0.98 o
  -3   6   5        0.53        0.23      0.60 o
  -2   6   5       10.47       12.36      1.04 o
  -1   6   5       23.06       24.58      1.29 o
   0   6   5        5.02        5.96      1.25 o
   1   6   5       17.69       21.03      2.09 o
  -3   7   5        2.86        2.67      0.85 o
  -2   7   5        3.05        1.18      0.66 o
  -1   7   5        1.09        1.08      0.67 o
   1 -11   6        0.24        0.00      0.60 o
  -1 -10   6        0.17        0.87      0.73 o
   0 -10   6        3.51        2.87      0.62 o
   1 -10   6        9.82        8.71      0.79 o
   2 -10   6        0.38        0.00      0.48 o
   3 -10   6        0.32        1.54      0.85 o
  -2  -9   6        0.01        1.83      1.20 o
  -1  -9   6        0.00        0.47      0.61 o
   0  -9   6        1.58        1.25      0.49 o
   1  -9   6        0.04        0.00      0.43 o
   2  -9   6       26.96       23.65      2.60 o
   3  -9   6        0.06        0.11      0.43 o
  -2  -8   6        2.14        2.25      0.77 o
  -1  -8   6        0.28        0.84      0.44 o
   0  -8   6       11.92       12.91      0.95 o
   1  -8   6        8.58        8.89      0.71 o
   2  -8   6        4.04        4.71      0.54 o
   3  -8   6       22.18       21.42      1.02 o
  -3  -7   6        0.00        0.21      1.54 o
  -2  -7   6       10.21        9.94      0.99 o
  -1  -7   6       29.93       31.25      1.25 o
   0  -7   6        4.77        4.59      0.50 o
   1  -7   6       46.39       43.40      3.77 o
   2  -7   6        2.88        2.73      0.44 o
   3  -7   6        6.90        7.07      0.95 o
   4  -7   6        5.09        3.86      1.13 o
  -3  -6   6        2.31        3.09      1.56 o
  -2  -6   6        0.01        0.06      0.39 o
  -1  -6   6       15.27       16.38      1.06 o
   0  -6   6       70.21       63.67      1.55 o
   1  -6   6       12.17       11.12      0.57 o
   2  -6   6       20.70       19.74      0.77 o
   3  -6   6        1.02        1.31      0.47 o
   4  -6   6        3.83        3.13      0.97 o
  -4  -5   6        0.48        1.52      1.32 o
  -3  -5   6        0.83        1.99      0.71 o
  -2  -5   6       19.75       19.63      2.68 o
  -1  -5   6        1.76        2.01      0.34 o
   0  -5   6        1.84        1.96      0.32 o
   1  -5   6       39.17       38.18      0.96 o
   2  -5   6        4.42        3.20      0.45 o
   3  -5   6        0.06        0.00      0.54 o
   4  -5   6        3.94        4.58      0.95 o
  -4  -4   6        1.64        0.87      0.78 o
  -3  -4   6       21.27       30.61      1.56 o
  -2  -4   6        3.63        5.51      1.40 o
  -1  -4   6       42.15       39.67      1.10 o
   0  -4   6       21.76       20.74      1.21 o
   1  -4   6       90.09       86.12      1.89 o
   2  -4   6        5.74        5.72      0.49 o
   3  -4   6        0.14        0.00      0.56 o
   4  -4   6        3.94        5.58      1.01 o
  -4  -3   6        1.50        1.27      1.38 o
  -3  -3   6        3.51        2.26      1.36 o
  -2  -3   6      118.41      118.75      3.08 o
  -1  -3   6       49.85       55.93      1.42 o
   0  -3   6       14.80       17.24      1.12 o
   1  -3   6       31.51       33.73      1.00 o
   2  -3   6      111.46      122.75      2.91 o
   3  -3   6        0.48        0.66      0.59 o
   4  -3   6        1.17        0.88      0.80 o
  -4  -2   6        3.57        4.63      1.08 o
  -3  -2   6        7.43        7.11      0.62 o
  -2  -2   6        1.34        1.52      0.35 o
  -1  -2   6      192.22      200.67      3.64 o
   0  -2   6      171.56      194.36      6.09 o
   1  -2   6        0.80        0.60      0.46 o
   2  -2   6       19.46       20.55      1.01 o
   3  -2   6       34.80       39.96      1.98 o
   4  -2   6        0.14        0.91      1.13 o
  -5  -1   6        9.26        9.87      1.48 o
  -4  -1   6        2.53        3.16      0.98 o
  -3  -1   6       10.97       11.75      0.95 o
  -2  -1   6        2.45        2.60      0.57 o
  -1  -1   6       73.56       85.88      1.73 o
   0  -1   6       55.69       58.89      1.34 o
   1  -1   6      117.45      127.73      2.25 o
   2  -1   6        2.67        3.11      0.58 o
   3  -1   6       10.55        7.98      2.56 o
   4  -1   6        3.09        2.42      2.09 o
  -4   0   6       76.97       71.64      3.85 o
  -3   0   6        0.28        0.00      0.62 o
  -2   0   6        2.14        2.25      0.32 o
  -1   0   6        6.65        8.01      0.42 o
   0   0   6      143.71      167.35      3.07 o
   1   0   6        0.05        0.07      0.29 o
   2   0   6       28.24       29.65      1.27 o
   3   0   6        0.62        0.84      0.63 o
  -4   1   6        4.04        6.50      1.24 o
  -3   1   6      181.12      172.26      7.24 o
  -2   1   6        1.98        0.81      0.43 o
  -1   1   6       10.40       12.67      0.74 o
   0   1   6       10.72       13.47      0.77 o
   1   1   6       58.15       60.57      2.83 o
   2   1   6        1.36        0.96      0.58 o
   3   1   6        3.33        4.20      2.60 o
  -4   2   6        0.97        0.28      0.93 o
  -3   2   6       68.71       71.01      2.38 o
  -2   2   6       95.05      103.38      2.70 o
  -1   2   6        9.66        8.64      0.72 o
   0   2   6       19.58       22.31      1.05 o
   1   2   6        1.37        1.44      0.67 o
   2   2   6        8.21        4.98      1.08 o
  -4   3   6        2.86        4.25      1.19 o
  -3   3   6        0.00        0.36      0.63 o
  -2   3   6      204.93      209.81      4.74 o
  -1   3   6        0.22        0.00      0.39 o
   0   3   6        5.69        6.03      0.67 o
   1   3   6        4.33        2.74      0.77 o
   2   3   6        0.02        0.00      0.73 o
  -4   4   6        1.51        3.47      0.88 o
  -3   4   6        9.51        9.10      1.02 o
  -2   4   6        1.05        1.38      0.55 o
  -1   4   6      162.73      171.73      4.06 o
   0   4   6       14.53       18.53      1.67 o
   1   4   6        0.55        0.14      0.62 o
  -4   5   6        0.44        0.98      0.86 o
  -3   5   6        0.01        0.47      0.61 o
  -2   5   6       11.77       14.53      1.11 o
  -1   5   6        0.22        0.00      0.47 o
   0   5   6       35.31       39.56      2.48 o
   1   5   6        7.12        7.08      1.34 o
  -3   6   6        0.03        0.21      0.66 o
  -2   6   6        1.49        1.54      0.68 o
  -1   6   6        4.66        5.81      0.87 o
   0   6   6        0.50        0.94      0.89 o
  -2   7   6        1.03        2.66      1.09 o
   1 -11   7        0.06        0.00      0.75 o
  -1 -10   7        3.27        4.71      1.48 o
   0 -10   7        7.24        7.68      1.90 o
   1 -10   7        7.38        7.72      1.96 o
   2 -10   7        0.01        0.34      0.64 o
  -2  -9   7        0.39        1.67      1.20 o
  -1  -9   7        3.61        4.22      0.64 o
   0  -9   7        3.32        3.26      0.58 o
   1  -9   7        8.88        8.04      1.00 o
   2  -9   7        4.01        4.11      0.66 o
   3  -9   7        0.04        0.74      0.81 o
  -2  -8   7       12.75       16.76      1.30 o
  -1  -8   7        2.78        3.18      0.57 o
   0  -8   7        5.39        4.91      0.86 o
   1  -8   7        2.67        2.43      0.53 o
   2  -8   7        1.13        0.41      0.48 o
   3  -8   7        0.15        0.00      0.44 o
  -3  -7   7        0.00        0.00      0.89 o
  -2  -7   7       12.65       14.77      1.19 o
  -1  -7   7        6.32        7.58      2.27 o
   0  -7   7        2.20        2.24      0.44 o
   1  -7   7        0.48        0.79      0.41 o
   2  -7   7       29.43       26.58      0.94 o
   3  -7   7        0.28        0.00      0.46 o
  -3  -6   7        1.14        0.88      0.96 o
  -2  -6   7        0.71        1.57      0.42 o
  -1  -6   7       70.00       74.52      1.82 o
   0  -6   7        2.34        2.45      0.39 o
   1  -6   7        2.28        1.93      0.45 o
   2  -6   7       16.73       16.93      1.09 o
   3  -6   7       25.57       24.60      1.03 o
   4  -6   7        0.53        0.50      1.52 o
  -4  -5   7        1.35        1.62      1.58 o
  -3  -5   7        0.89        1.72      0.76 o
  -2  -5   7        0.00        0.00      0.33 o
  -1  -5   7       14.31       14.66      1.94 o
   0  -5   7       94.96       97.16      2.13 o
   1  -5   7       17.28       19.25      0.85 o
   2  -5   7       14.50       15.86      0.73 o
   3  -5   7       11.58       13.69      1.12 o
   4  -5   7        5.37        7.04      2.06 o
  -4  -4   7        0.01        0.08      0.74 o
  -3  -4   7        0.59        0.00      0.57 o
  -2  -4   7        0.05        0.08      0.30 o
  -1  -4   7       13.47       12.86      0.97 o
   0  -4   7       55.37       61.63      1.50 o
   1  -4   7       15.73       17.39      0.66 o
   2  -4   7        8.66       11.58      1.21 o
   3  -4   7        8.47        8.45      1.62 o
   4  -4   7        0.87        1.18      1.67 o
  -4  -3   7        0.18        0.00      0.67 o
  -3  -3   7        1.29        1.21      0.50 o
  -2  -3   7        4.10        4.75      0.56 o
  -1  -3   7        7.78        9.89      0.56 o
   0  -3   7       49.90       48.97      1.26 o
   1  -3   7       57.33       57.73      1.48 o
   2  -3   7        4.81        5.53      0.54 o
   3  -3   7        1.40        1.52      0.68 o
  -4  -2   7        0.45        0.69      1.06 o
  -3  -2   7        1.07        0.87      0.42 o
  -2  -2   7       11.10       10.94      0.60 o
  -1  -2   7       39.73       40.62      1.29 o
   0  -2   7       19.54       25.92      0.72 o
   1  -2   7       34.74       38.39      1.01 o
   2  -2   7       19.34       21.98      1.46 o
   3  -2   7       12.43       11.60      4.84 o
  -3  -1   7       13.24       14.26      0.90 o
  -2  -1   7        9.45        9.95      0.67 o
  -1  -1   7       20.31       26.15      0.98 o
   0  -1   7       61.75       63.59      1.30 o
   1  -1   7        4.50        5.55      1.32 o
   2  -1   7        4.53        4.16      1.29 o
   3  -1   7        1.50        1.40      0.69 o
  -4   0   7        6.68        7.10      1.32 o
  -3   0   7       15.49       17.51      1.57 o
  -2   0   7       51.05       54.39      2.40 o
  -1   0   7        7.19        7.15      0.61 o
   0   0   7        7.27        7.63      0.63 o
   1   0   7       24.02       25.87      1.37 o
   2   0   7        0.00        0.08      0.67 o
   3   0   7        0.03        0.00      0.83 o
  -4   1   7        7.07        7.13      1.38 o
  -3   1   7      116.54      122.28      4.25 o
  -2   1   7        3.60        4.74      0.67 o
  -1   1   7       43.43       44.46      1.50 o
   0   1   7        0.27        0.16      0.33 o
   1   1   7        0.44        0.40      0.59 o
   2   1   7        2.52        1.22      0.76 o
  -4   2   7        3.96        5.47      1.32 o
  -3   2   7        7.95        6.64      1.25 o
  -2   2   7      273.05      288.28      6.14 o
  -1   2   7        1.50        1.38      0.49 o
   0   2   7        7.49        6.33      0.69 o
   1   2   7        0.14        0.49      0.65 o
   2   2   7        0.00        1.03      0.87 o
  -4   3   7        0.00        0.00      0.93 o
  -3   3   7       10.78       13.58      1.21 o
  -2   3   7        0.28        0.10      0.53 o
  -1   3   7      159.20      168.70      3.99 o
   0   3   7        3.16        3.15      0.60 o
   1   3   7        0.05        0.00      0.62 o
  -4   4   7        0.52        0.89      1.17 o
  -3   4   7        0.55        0.76      0.72 o
  -2   4   7       11.45       11.11      1.06 o
  -1   4   7       21.61       25.89      1.35 o
   0   4   7       21.70       24.83      1.93 o
   1   4   7        2.09        1.60      0.91 o
  -3   5   7        3.77        6.34      0.99 o
  -2   5   7        0.72        1.72      0.68 o
  -1   5   7        4.22        4.56      0.82 o
   0   5   7       26.37       30.14      2.27 o
  -2   6   7        4.71        6.57      0.98 o
  -1   6   7        0.06        0.00      1.06 o
  -1 -10   8        0.45        0.31      0.77 o
   0 -10   8        0.94        0.55      0.53 o
   1 -10   8        1.93        1.80      0.70 o
   2 -10   8        0.84        0.02      0.71 o
  -2  -9   8        0.97        1.69      1.27 o
  -1  -9   8        0.50        0.34      0.49 o
   0  -9   8       12.18       12.93      1.73 o
   1  -9   8       10.42       10.14      1.05 o
   2  -9   8        2.81        1.90      0.78 o
  -2  -8   8       22.36       28.20      1.60 o
  -1  -8   8        6.72        6.78      1.27 o
   0  -8   8        1.27        1.09      0.48 o
   1  -8   8       28.06       24.45      2.14 o
   2  -8   8       12.15        9.80      1.72 o
   3  -8   8        1.51        0.94      0.78 o
  -3  -7   8        0.08        1.00      1.04 o
  -2  -7   8        0.42        0.82      0.48 o
  -1  -7   8       67.84       73.73      3.08 o
   0  -7   8       31.98       31.48      2.24 o
   1  -7   8        5.42        6.36      0.67 o
   2  -7   8       10.94        8.25      0.77 o
   3  -7   8        3.38        3.88      0.74 o
  -3  -6   8        1.21        1.61      0.72 o
  -2  -6   8        0.24        0.00      0.40 o
  -1  -6   8       44.67       45.53      1.35 o
   0  -6   8       71.87       77.65      1.91 o
   1  -6   8       43.81       42.99      2.76 o
   2  -6   8        0.71        1.14      0.51 o
   3  -6   8        0.02        0.68      0.70 o
  -3  -5   8        0.26        0.14      0.74 o
  -2  -5   8       12.92       12.76      1.51 o
  -1  -5   8        1.32        2.23      0.53 o
   0  -5   8      212.14      216.96      4.66 o
   1  -5   8       22.56       24.36      0.99 o
   2  -5   8       13.51       14.63      0.79 o
   3  -5   8        0.91        1.38      0.85 o
  -4  -4   8        0.85        1.10      0.81 o
  -3  -4   8        0.28        0.00      0.46 o
  -2  -4   8        4.08        4.66      0.56 o
  -1  -4   8       38.03       40.17      1.72 o
   0  -4   8        0.28        0.26      0.32 o
   1  -4   8      219.55      227.86      6.07 o
   2  -4   8        1.63        2.52      0.79 o
   3  -4   8        0.49        1.65      0.75 o
  -4  -3   8        0.38        0.83      0.97 o
  -3  -3   8        4.53        3.89      0.68 o
  -2  -3   8        0.72        0.63      0.34 o
  -1  -3   8       11.80       14.75      1.00 o
   0  -3   8       29.49       33.10      1.06 o
   1  -3   8       14.99       16.58      0.85 o
   2  -3   8       59.98       66.24      2.64 o
   3  -3   8        0.01        1.05      0.73 o
  -3  -2   8        0.08        0.21      0.46 o
  -2  -2   8       14.35       14.19      1.33 o
  -1  -2   8        1.26        1.48      0.34 o
   0  -2   8        4.01        5.85      0.80 o
   1  -2   8        2.55        2.89      0.43 o
   2  -2   8       27.46       33.55      1.82 o
   3  -2   8        3.32        2.11      0.77 o
  -4  -1   8        3.38        2.54      1.15 o
  -3  -1   8        8.29        7.93      1.26 o
  -2  -1   8        2.60        2.55      0.77 o
  -1  -1   8       22.41       18.95      1.45 o
   0  -1   8        1.41        0.21      0.34 o
   1  -1   8        0.47        0.12      0.45 o
   2  -1   8        0.66        0.00      0.65 o
   3  -1   8       13.80       24.04      3.04 o
  -4   0   8       34.66       29.82      2.20 o
  -3   0   8       11.71       11.49      1.43 o
  -2   0   8        4.26        4.72      0.99 o
  -1   0   8        9.44        7.59      1.08 o
   0   0   8       11.15       11.78      0.79 o
   1   0   8        0.34        0.55      0.60 o
   2   0   8        2.06        0.94      0.81 o
  -4   1   8        1.08        0.65      1.01 o
  -3   1   8       24.42       22.80      1.89 o
  -2   1   8        5.85        7.65      1.21 o
  -1   1   8        0.09        0.00      0.41 o
   0   1   8        5.05        3.96      0.61 o
   1   1   8        1.30        1.03      0.70 o
   2   1   8        0.00        0.00      0.73 o
  -4   2   8        0.69        1.70      1.13 o
  -3   2   8        7.41        9.52      1.46 o
  -2   2   8        0.28        0.77      0.75 o
  -1   2   8        0.00        0.34      0.47 o
   0   2   8        1.88        0.82      0.52 o
   1   2   8        0.86        0.97      0.72 o
  -4   3   8        2.20        3.04      1.47 o
  -3   3   8        1.80        2.00      1.08 o
  -2   3   8       11.85       13.32      1.13 o
  -1   3   8       25.16       24.21      1.35 o
   0   3   8        0.63        1.13      0.71 o
   1   3   8        0.70        0.72      0.81 o
  -3   4   8        3.74        3.09      1.05 o
  -2   4   8        1.21        2.08      0.74 o
  -1   4   8        4.29        4.51      0.86 o
   0   4   8       21.41       26.14      2.10 o
  -2   5   8        1.56        2.04      0.79 o
  -1   5   8        0.16        0.00      0.71 o
   0 -10   9        1.46        1.35      1.49 o
   1 -10   9        0.19        0.22      0.77 o
  -1  -9   9        2.46        2.19      0.58 o
   0  -9   9        2.72        2.90      0.59 o
   1  -9   9        0.15        0.88      0.53 o
   2  -9   9        0.13        0.00      0.61 o
  -2  -8   9        0.17        0.10      0.54 o
  -1  -8   9        0.00        0.11      0.45 o
   0  -8   9        2.35        1.11      0.50 o
   1  -8   9        0.16        0.00      0.46 o
   2  -8   9        0.42        0.21      0.52 o
  -3  -7   9        0.87        1.18      1.23 o
  -2  -7   9       17.03       18.38      4.66 o
  -1  -7   9       15.19       12.88      1.17 o
   0  -7   9        0.30        0.30      0.45 o
   1  -7   9        0.03        0.44      0.44 o
   2  -7   9        4.33        3.65      0.87 o
   3  -7   9        0.70        0.38      1.43 o
  -3  -6   9        1.05        1.78      0.79 o
  -2  -6   9        1.41        1.83      0.51 o
  -1  -6   9       23.61       23.94      3.38 o
   0  -6   9       43.93       45.29      4.96 o
   1  -6   9        4.70        4.77      0.65 o
   2  -6   9        0.56        0.11      0.54 o
   3  -6   9        3.13        2.07      1.65 o
  -3  -5   9        0.19        0.35      0.52 o
  -2  -5   9        1.73        1.80      0.48 o
  -1  -5   9        0.37        0.15      0.33 o
   0  -5   9        0.23        0.10      0.70 o
   1  -5   9       32.14       34.66      1.39 o
   2  -5   9        6.83        6.06      0.77 o
   3  -5   9        0.17        0.52      0.78 o
  -3  -4   9        0.78        0.73      0.51 o
  -2  -4   9        0.55        0.53      0.41 o
  -1  -4   9        0.11        0.41      0.34 o
   0  -4   9       14.36       15.12      2.79 o
   1  -4   9       31.39       34.38      1.24 o
   2  -4   9        7.50        9.46      1.24 o
   3  -4   9        2.42        2.46      1.79 o
  -3  -3   9        0.07        0.07      0.55 o
  -2  -3   9        7.94        7.52      0.64 o
  -1  -3   9        0.01        0.00      0.31 o
   0  -3   9        3.37        3.16      0.48 o
   1  -3   9       18.55       21.09      2.00 o
   2  -3   9       43.32       51.00      3.42 o
   3  -3   9        0.61        0.73      0.81 o
  -4  -2   9        0.31        0.04      1.10 o
  -3  -2   9        0.07        0.00      0.82 o
  -2  -2   9        0.04        0.00      0.67 o
  -1  -2   9       17.40       12.56      1.29 o
   0  -2   9        3.28        1.94      0.77 o
   1  -2   9        6.77        6.27      0.73 o
   2  -2   9        3.12        1.99      0.94 o
  -4  -1   9        6.13        6.08      1.38 o
  -3  -1   9        3.80        3.67      1.14 o
  -2  -1   9        0.08        0.00      0.62 o
  -1  -1   9        2.61        1.21      0.79 o
   0  -1   9        7.64        6.68      1.09 o
   1  -1   9        3.82        1.54      0.82 o
   2  -1   9        1.61        0.65      0.89 o
  -4   0   9       15.13       12.00      1.69 o
  -3   0   9        0.72        0.00      0.82 o
  -2   0   9        8.78        7.96      1.24 o
  -1   0   9        0.36        0.78      0.70 o
   0   0   9        9.02        8.08      0.79 o
   1   0   9        0.18        0.00      0.57 o
   2   0   9        0.61        0.59      0.87 o
  -4   1   9        0.13        1.18      1.11 o
  -3   1   9       39.83       38.45      2.36 o
  -2   1   9        1.30        1.36      0.83 o
  -1   1   9        5.66        6.86      1.19 o
   0   1   9        1.38        1.21      0.50 o
   1   1   9        6.55        3.09      0.91 o
  -3   2   9        1.72        2.91      1.16 o
  -2   2   9       34.88       35.53      2.23 o
  -1   2   9        2.15        2.89      0.69 o
   0   2   9        0.78        1.21      0.77 o
   1   2   9        0.89        0.77      0.89 o
  -3   3   9        0.32        2.36      1.35 o
  -2   3   9        3.78        3.74      1.15 o
  -1   3   9        8.41        7.91      0.98 o
   0   3   9        0.36        0.89      0.84 o
  -2   4   9        0.01        0.52      0.74 o
  -1   4   9        2.66        3.17      0.89 o
  -1  -9  10        0.25        0.04      0.66 o
   0  -9  10        6.36        5.59      0.75 o
   1  -9  10        0.70        1.74      0.88 o
  -2  -8  10       11.42       13.32      3.64 o
  -1  -8  10        0.48        0.36      0.47 o
   0  -8  10        0.11        0.60      0.51 o
   1  -8  10        9.98       10.40      0.90 o
   2  -8  10        1.10        0.87      0.73 o
  -2  -7  10        4.53        4.72      1.18 o
  -1  -7  10        7.21        7.20      0.90 o
   0  -7  10        2.50        1.88      0.53 o
   1  -7  10        0.29        0.52      0.51 o
   2  -7  10        5.25        6.93      0.85 o
  -3  -6  10        0.00        0.43      0.74 o
  -2  -6  10        1.95        1.43      0.52 o
  -1  -6  10       35.41       45.44      1.85 o
   0  -6  10        0.01        0.34      0.43 o
   1  -6  10        2.75        2.94      0.99 o
   2  -6  10        0.51        0.05      0.85 o
  -3  -5  10        0.00        0.29      1.06 o
  -2  -5  10        0.07        0.00      0.42 o
  -1  -5  10        7.31        8.36      1.59 o
   0  -5  10       59.35       68.39      2.42 o
   1  -5  10        4.62        4.58      0.67 o
   2  -5  10        0.67        0.24      1.28 o
  -3  -4  10        4.89        6.97      1.85 o
  -2  -4  10        0.48        0.27      0.39 o
  -1  -4  10        0.61        0.60      0.39 o
   0  -4  10        3.17        4.58      0.72 o
   1  -4  10       22.50       26.76      3.23 o
   2  -4  10        3.91        5.20      1.18 o
  -3  -3  10        3.34        3.57      1.06 o
  -2  -3  10        5.26        6.41      1.13 o
  -1  -3  10        4.62        2.91      0.85 o
   0  -3  10        0.81        0.74      0.71 o
   1  -3  10        0.61        0.30      0.84 o
  -3  -2  10        0.03        0.00      0.86 o
  -2  -2  10        9.94        6.79      1.17 o
  -1  -2  10        0.01        0.39      0.69 o
   0  -2  10        5.96        6.59      1.13 o
   1  -2  10        0.09        0.44      1.15 o
   2  -2  10        3.30        0.60      0.98 o
  -3  -1  10        0.14        0.00      0.81 o
  -2  -1  10        1.08        0.00      0.76 o
  -1  -1  10       11.77        8.94      1.30 o
   0  -1  10        4.21        2.72      1.02 o
   2  -1  10        0.02        0.00      0.77 o
  -3   0  10       15.15       16.30      1.81 o
  -2   0  10        0.52        0.42      0.79 o
  -1   0  10        2.71        3.02      1.05 o
   0   0  10        3.31        4.06      1.08 o
   1   0  10        3.75        1.96      0.85 o
  -3   1  10        7.98        5.89      1.38 o
  -2   1  10        9.81        9.01      1.43 o
  -1   1  10        0.52        1.70      0.92 o
   0   1  10        1.45        1.00      1.26 o
   1   1  10        0.00        0.30      0.84 o
  -3   2  10        0.95        0.00      1.11 o
  -2   2  10       12.21       11.31      1.60 o
  -1   2  10        2.68        4.98      1.23 o
   0   2  10        0.20        0.26      0.73 o
  -2   3  10        4.74        6.19      1.75 o
  -1   3  10        6.16        5.85      1.39 o
  -1  -8  11        0.39        0.00      0.74 o
   0  -8  11        0.19        0.37      0.52 o
   1  -8  11        0.02        0.37      0.78 o
  -2  -7  11        1.70        1.58      0.77 o
  -1  -7  11       20.15       24.59      4.38 o
   0  -7  11        0.10        0.44      0.55 o
   1  -7  11        0.06        0.22      0.55 o
  -2  -6  11        0.44        0.71      0.52 o
  -1  -6  11        0.12        0.11      0.47 o
   0  -6  11       14.44       18.06      1.35 o
   1  -6  11        0.02        0.00      0.53 o
   2  -6  11        0.08        0.08      0.95 o
  -2  -5  11        0.29        0.00      0.48 o
  -1  -5  11        0.13        0.00      0.41 o
   0  -5  11        8.81        8.62      2.31 o
   1  -5  11        2.43        2.84      1.33 o
   2  -5  11        0.02        0.00      1.00 o
  -3  -4  11        5.20        3.72      1.21 o
  -2  -4  11        0.09        0.57      0.83 o
  -1  -4  11        0.48        0.00      0.72 o
   0  -4  11        1.43        0.35      0.78 o
   1  -4  11       14.74       10.13      1.44 o
  -3  -3  11        0.22        0.48      0.89 o
  -2  -3  11       14.26        9.50      1.39 o
  -1  -3  11        0.87        1.57      0.87 o
   0  -3  11        0.41        0.77      0.80 o
   1  -3  11        0.40        1.35      1.29 o
  -3  -2  11        0.83        0.59      0.98 o
  -2  -2  11        2.12        1.34      0.88 o
  -1  -2  11       12.80        6.99      1.26 o
   0  -2  11        0.56        0.38      0.96 o
  -3  -1  11        0.34        0.13      1.13 o
  -2  -1  11        0.62        1.67      0.87 o
  -1  -1  11        4.99        3.88      1.08 o
   0  -1  11        2.52        1.33      1.00 o
  -3   0  11        2.08        2.08      1.30 o
  -2   0  11        1.74        2.04      0.99 o
  -1   0  11        0.00        0.00      0.74 o
   0   0  11        3.79        4.03      1.60 o
  -2   1  11        2.95        2.01      1.35 o
  -1   1  11        2.14        2.49      1.03 o
  -1  -7  12        5.59        5.74      0.83 o
   0  -7  12        2.85        4.93      1.15 o
  -1  -6  12        0.84        0.22      0.58 o
   0  -6  12       13.18       12.51      3.11 o
   1  -6  12        1.57        0.62      0.99 o
  -2  -5  12        0.07        0.53      1.17 o
  -1  -5  12        1.19        0.00      0.78 o
   0  -5  12        0.40        0.35      0.86 o
   1  -5  12        8.86        6.54      1.36 o
  -2  -4  12        2.49        1.43      1.30 o
  -1  -4  12        0.87        1.73      0.91 o
   0  -4  12        0.14        0.00      0.80 o
   1  -4  12        3.43        1.58      1.40 o
  -2  -3  12        3.80        3.18      1.49 o
  -1  -3  12        0.81        0.00      0.74 o
   0  -3  12        1.30        0.77      0.96 o
  -2  -2  12        0.12        0.00      1.06 o
  -1  -2  12        6.72        6.37      1.35 o
   0  -2  12        0.00        0.00      0.91 o
  -2  -1  12        0.04        0.44      1.11 o
  -1  -1  12        1.95        3.40      1.13 o
 
